# Supplementary material for: Simultaneous Lipid and Carotenoid Production via Rhodotorula paludigena CM33 Using Crude Glycerol as the Main Substrate: Pilot-Scale Experiments
Source: Int J Mol Sci. 2023 Dec 6;24(24):17192. doi: 10.3390/ijms242417192 (PMC10743220; doi:10.3390/ijms242417192)
Supplement: Supplementary file 1 [file ijms-24-17192-s001.zip]

Archive with 1 entries (1 files):
- ijms-2661983-supplementary.pdf
